# Supplementary material for: Ozonated Sunflower Oil Embedded within Spray-Dried Chitosan Microspheres Cross-Linked with Azelaic Acid as a Multicomponent Solid Form for Broad-Spectrum and Long-Lasting Antimicrobial Activity
Source: Pharmaceutics. 2024 Apr 6;16(4):502. doi: 10.3390/pharmaceutics16040502 (PMC11054446; doi:10.3390/pharmaceutics16040502)
Supplement: Supplementary file 1 [file pharmaceutics-16-00502-s001.zip]

Archive with 1 entries (1 files):
- pharmaceutics-2920365-supplementary.pdf
